# Supplementary material for: Successful reconstruction of whole mitochondrial genomes from ancient Central America and Mexico
Source: Sci Rep. 2017 Dec 22;7:18100. doi: 10.1038/s41598-017-18356-0 (PMC5741722; doi:10.1038/s41598-017-18356-0)
Supplement: Supplementary file 2 — Supplementary Table 3 [file 41598_2017_18356_MOESM2_ESM.xlsx]

## Sheet: Sheet1
Sample ID	Sample	Library ID	Collection ID	Collection location	Country	Archaeological site	Culture	Individual description	Sample	Haplogroup	DNA library amplification	Paired/Single End	Proportion of merged reads	Raw reads	Mapped reads	Reads min35	Mapped reads min35MQ30	% on target	Coverage #	Mean coverage depth #	Stdev coverage depth #	5p C to T #	3p G to A #	Mean fragment length #	Contamination estimate
1	31-127	J31-127	Op.31 Burial#127	Museo Nacional de Costa Rica	Costa Rica	G-439-Jícaro	Chorotega	Female, Adult	LM3	B2d	KAPa HiFi Uracil+	Paired end	95.5	3630538	6426	3474724	5652	0.16266	0.998672	24.9	9	0.44	0.44	65.2068	0.06
2	1-133	1-133CE1	Op.31 Burial#133 Ind#1	Museo Nacional de Costa Rica	Costa Rica	G-439-Jícaro	Chorotega	Female, Adult	LM3	B2d	KAPa HiFi Uracil+	Paired end	85.56	2123101	3662	2061034	3225	0.156475	0.992335	12	5.8	0.51	0.48	55.746	0.04
3	64	J64	Op.3 Burial#64 Ind#1	Museo Nacional de Costa Rica	Costa Rica	G-439-Jícaro	Chorotega	Female, Adult	RM2	B2d	KAPa HiFi Uracil+	Paired end	95.12	1881431	21737	1750773	19384	1.10717	0.999698	77.8	27.8	0.46	0.47	60.374	0.04
4	22-33	J22-33	Op.22 Burial#33	Museo Nacional de Costa Rica	Costa Rica	G-439-Jícaro	Chorotega	Female, Adult	RM3		KAPa HiFi Uracil+	Paired end	96.26	1419139	16	1342749	8	0.000595793		0	0.2	0.33	0	65.5
5	24-96	J24-96	Op.24 Burial#96 Ind#1	Museo Nacional de Costa Rica	Costa Rica	G-439-Jícaro	Chorotega	Female, Adult	LPM2		KAPa HiFi Uracil+	Paired end	93.1	1091320	72	979471	44	0.00449222		0.2	0.4	0.54	0.41	54.0227
6	39-154	J39-154	Op.39 Burial#154 Ind#1	Museo Nacional de Costa Rica	Costa Rica	G-439-Jícaro	Chorotega	Male, Adolescent	RI1		KAPa HiFi Uracil+	Paired end	89.89	981484	185	944384	124	0.0131303		0.5	0.7	0.25	0.56	57.7581
7c	24-130	J130C	Op.24 Burial#130 Ind#1	Museo Nacional de Costa Rica	Costa Rica	G-439-Jícaro	Chorotega	Female, Adult	RM1		KAPa HiFi Uracil+	Paired end	81.65	910503	32	889784	10	0.00112387		0	0.2	0.5	0.66	48.9
7d	24-130	J24-130	Op.24 Burial#130 Ind#1	Museo Nacional de Costa Rica	Costa Rica	G-439-Jícaro	Chorotega	Female, Adult	RPM1		KAPa HiFi Uracil+	Paired end	88.29	354749	237	339324	182	0.0536361		0.7	0.9	0.42	0.39	55.2747
8	3-4	C3-4	Op.4 Burial#4 Ind# 3	Museo Nacional de Costa Rica	Costa Rica	G-112-La Cascabel	Chorotega	?, Adult	RM1		KAPa HiFi Uracil+	Paired end	95.25	904949	122	866638	86	0.00992341		0.4	0.6	0.57	0.35	59.3372
9	58-26	C58-26	Op.4 Burial#26 Ind# 58	Museo Nacional de Costa Rica	Costa Rica	G-112-La Cascabel	Chorotega	? Adult	RPM2		KAPa HiFi Uracil+	Paired end	83.3	1081642	142	1034411	93	0.00899062		0.4	0.6	0.6	0.42	60
10	14-1A	P14-1AC	CHIH:D:9:1	Museo de las Culturas del Norte	Mexico	Paquimé	Casas Grandes	Female? Young adult?	LLI2	C1c5	KAPa HiFi Uracil+	Paired end	82.95	2118959	1761	2092514	1671	0.0798561	0.956123	8.7	7.1	0.21	0.22	84.1825	0.04
11	20-13	P20-13A	CHIH:D:9:2	Museo de las Culturas del Norte	Mexico	Paquimé	Casas Grandes	Male? Young adult	LRI1	C1c1a	KAPa HiFi Uracil+	Paired end	93.57	712746	102539	695257	94031	13.5246	1	495.4	127.2	0.25	0.25	80.3837	0.04
12	2-16	P2-16A	CHIH:D:9:3	Museo de las Culturas del Norte	Mexico	Paquimé	Casas Grandes	Male, Young adult	ULI1	B2f	KAPa HiFi Uracil+	Paired end	94.14	2297010	284612	2250578	267126	11.8692	1	1459.5	306.2	0.17	0.18	85.47	0.01
13	25-6	P25-6A	CHIH:D:9:4	Museo de las Culturas del Norte	Mexico	Paquimé	Casas Grandes	Male, Middle Adult	LLI2	C1c1a	KAPa HiFi Uracil+	Paired end	91.61	1601441	28805	1499544	25108	1.67438	0.999759	110.5	37.9	0.3	0.33	64.0501	0.05
14	16	P16	CHIH:D:9:5	Museo de las Culturas del Norte	Mexico	Convento	Casas Grandes	Female, Unknown	ULI2	B2a	KAPa HiFi Uracil+	Paired end	88.99	140292	3853	137474	3659	2.66159	0.999034	19.3	8.3	0.29	0.31	83.7084	0.04
